# Supplementary material for: Impact of staff training on university productivity through job satisfaction: A study of ISO 9001- certified institutions
Source: PLoS One. 2024 Jul 9;19(7):e0306799. doi: 10.1371/journal.pone.0306799 (PMC11232989; doi:10.1371/journal.pone.0306799)
Supplement: S1 File — (XLSX) [file pone.0306799.s001.xlsx]

## Sheet: Coded-121
University Code	City	University Sector	Department	Respondent Gender	Respondent Age	Qualification	Designation	ST1	ST2	ST3	ST4	ST5	ST6	ST7	ST8	ST9	ST10	ST11	ST12	ST13	ST14	ST15	JS1	JS2	JS3	JS4	JS5	UPR1	UPR2	UPR3	UPR4	UPR5	UPR6
A	1	2	3	1	3	3	3	3	4	4	4	4	3	3	3	3	4	3	3	4	3	4	4	4	5	4	5	4	4	3	5	5	4
A	1	2	5	1	2	2	7	2	2	2	2	2	2	2	2	2	2	2	2	3	3	3	4	3	4	3	3	3	4	4	3	3	3
A	1	2	2	1	2	2	4	2	3	3	3	3	3	3	2	2	3	2	4	4	3	3	3	3	3	4	3	3	4	4	3	3	3
A	1	2	2	1	3	3	2	3	3	4	3	4	4	3	4	3	3	3	4	3	4	4	3	3	4	3	4	3	4	4	3	3	3
A	1	2	3	2	2	2	3	3	3	3	3	3	3	3	3	3	3	3	4	4	4	4	4	4	3	4	4	3	4	3	4	4	4
A	1	2	3	1	3	3	2	2	3	3	3	3	2	2	3	3	3	3	4	4	4	4	3	4	4	4	3	3	4	4	3	3	3
A	1	2	1	1	3	3	2	3	3	2	3	2	3	2	3	2	3	2	4	4	4	3	3	3	2	3	2	2	3	3	3	3	3
A	1	2	1	2	2	2	4	4	3	4	3	4	4	3	3	3	3	3	4	3	4	3	3	4	3	4	3	3	3	4	3	2	3
A	1	2	2	2	3	3	2	3	4	3	3	3	4	3	3	3	4	3	4	4	4	3	3	3	4	3	4	3	3	4	3	2	3
A	1	2	1	1	2	2	4	3	3	2	3	3	3	3	3	3	4	3	4	3	4	4	4	4	4	3	4	3	4	4	4	4	4
A	1	2	2	2	3	3	3	4	3	4	3	5	4	4	5	4	3	4	5	4	5	4	3	4	3	4	4	3	4	4	4	4	4
A	1	2	1	2	3	3	2	3	4	3	4	4	4	3	3	3	3	3	4	3	4	4	2	3	3	2	3	3	3	4	3	2	3
A	1	2	1	2	2	2	4	4	3	4	4	4	4	3	3	3	4	3	4	4	3	3	3	3	2	3	3	3	3	4	3	2	3
A	1	2	5	1	2	3	5	4	4	4	4	5	4	4	5	4	4	4	5	5	5	4	4	5	4	4	4	4	4	4	3	3	4
A	1	2	2	2	3	3	2	4	3	4	4	5	4	4	5	4	4	4	3	4	4	4	3	3	4	3	4	3	4	4	4	4	4
A	1	2	2	1	3	3	2	4	4	3	4	4	3	4	4	4	3	4	3	4	4	4	4	3	4	2	3	3	4	3	5	5	4
A	1	2	3	1	3	3	2	4	3	4	3	4	4	4	5	4	4	4	4	4	5	4	4	3	4	3	3	4	4	4	4	4	4
A	1	2	1	2	2	2	4	4	4	4	3	4	3	4	4	4	4	4	5	4	4	4	3	3	2	3	3	3	4	3	5	5	4
A	1	2	1	2	3	3	3	4	4	4	4	4	3	4	3	4	3	4	3	3	5	3	4	3	3	3	4	4	4	4	5	5	4
B	1	1	3	2	2	2	3	4	3	4	4	4	4	3	3	3	3	3	3	3	3	3	3	4	4	4	3	3	3	3	3	2	3
B	1	1	2	1	3	3	2	2	2	2	3	2	2	2	2	2	2	2	2	2	2	2	4	4	4	3	4	3	2	3	2	2	2
B	1	1	3	2	3	3	3	3	4	3	4	3	4	3	4	3	3	3	3	3	3	3	4	5	4	4	4	2	3	3	3	4	3
B	1	1	2	1	2	2	4	4	4	4	5	4	3	4	4	4	4	4	4	4	4	5	3	3	3	4	3	4	4	4	4	4	4
B	1	1	3	1	2	2	4	4	4	4	4	4	4	3	3	3	3	3	3	3	3	3	3	3	4	3	4	3	3	4	3	2	3
B	1	1	2	1	3	3	2	4	4	4	4	4	3	4	4	4	4	4	4	4	4	4	3	4	4	4	3	2	2	3	4	4	3
B	1	1	2	2	2	2	4	4	4	4	5	4	3	4	4	4	4	4	4	4	4	5	4	4	5	4	5	5	5	4	4	5	5
B	1	1	5	2	3	1	6	4	4	4	4	4	4	3	3	3	3	3	3	3	3	3	3	3	4	3	4	3	3	4	3	2	3
B	1	1	1	1	3	3	2	2	2	2	3	2	3	2	2	3	2	2	2	2	2	2	3	3	2	3	3	3	3	3	3	3	3
B	1	1	2	1	3	3	3	4	4	4	3	4	3	3	4	5	4	4	4	4	3	4	2	3	3	2	3	4	3	4	5	4	4
B	1	1	3	1	3	3	3	5	4	5	4	4	4	3	4	4	4	4	4	4	4	4	4	3	4	3	3	2	2	3	4	4	3
B	1	1	2	2	3	3	2	3	3	4	4	4	4	3	3	3	3	3	3	3	3	3	3	4	3	4	4	3	3	3	3	2	3
B	1	1	3	2	3	3	3	2	2	2	3	2	2	3	2	3	2	2	3	2	3	2	3	4	3	4	4	2	2	2	3	3	2
B	1	1	5	1	3	2	7	3	3	4	4	3	3	4	3	3	4	4	4	3	3	4	3	3	2	3	2	3	2	3	3	4	3
B	1	1	3	1	3	3	3	4	4	4	4	4	4	3	3	3	3	3	3	3	3	3	3	3	3	4	3	3	3	4	3	2	3
B	1	1	3	1	2	3	2	3	4	3	4	3	3	3	3	2	3	3	4	3	3	3	3	3	2	3	3	2	2	3	4	4	3
B	1	1	1	2	2	2	4	4	4	4	5	4	3	4	4	4	4	4	4	4	4	5	3	4	3	4	3	5	5	4	4	5	5
B	1	1	3	2	2	2	4	3	3	4	3	4	3	4	3	3	4	3	4	3	3	3	3	3	2	3	2	3	2	3	4	4	3
B	1	1	1	1	3	3	3	3	4	3	4	3	4	3	3	3	4	3	3	4	3	3	3	3	2	3	3	3	3	4	4	4	4
C	2	1	4	1	3	3	3	3	3	3	3	3	3	3	3	3	3	3	3	3	3	3	3	3	4	3	4	4	3	3	3	4	3
C	2	1	5	2	2	2	7	4	3	4	3	3	3	3	4	3	3	3	3	3	3	3	3	4	3	4	4	4	3	3	3	3	2
C	2	1	4	2	3	2	3	3	3	3	3	3	3	3	3	3	3	3	3	2	3	3	3	3	2	3	2	2	2	2	2	3	2
C	2	1	4	2	1	2	4	3	3	3	2	3	2	3	3	3	2	3	3	2	3	3	2	3	2	2	2	2	2	3	2	3	2
C	2	1	5	1	2	3	5	4	4	4	5	4	4	5	5	4	5	5	5	5	4	4	3	3	4	3	4	5	4	5	4	4	4
C	2	1	4	1	2	2	4	4	4	4	4	4	4	4	3	4	4	4	4	4	4	4	3	3	3	4	3	4	3	3	4	4	4
C	2	1	4	1	3	3	2	4	4	4	4	4	4	4	3	4	4	4	4	4	4	4	4	3	4	3	3	4	3	3	4	4	4
C	2	1	4	1	2	3	3	5	4	5	5	5	2	4	5	5	4	5	5	4	4	4	4	4	3	4	4	5	5	4	2	2	5
C	2	1	4	1	2	2	4	2	3	3	2	2	3	3	3	3	3	3	3	2	2	3	2	3	3	2	3	2	2	2	2	3	3
C	2	1	4	1	2	3	3	4	5	5	5	4	4	5	5	5	5	5	5	5	5	5	4	4	3	4	4	5	5	5	5	5	5
C	2	1	4	1	3	3	3	5	4	5	5	5	2	4	5	5	4	5	5	4	4	4	3	4	4	4	3	5	5	4	2	2	5
C	2	1	4	1	2	2	4	4	4	4	3	3	3	4	4	2	3	2	3	3	2	3	3	3	4	4	3	4	4	4	3	3	3
C	2	1	4	1	2	3	3	4	4	5	5	5	5	5	4	5	4	5	4	4	5	5	4	4	5	4	5	5	4	5	4	4	3
C	2	1	4	2	2	2	4	5	4	5	5	5	2	4	5	5	4	5	5	4	4	4	4	4	4	3	4	3	3	4	2	2	3
C	2	1	4	1	2	3	3	4	4	4	4	4	4	4	3	4	4	4	4	4	4	4	3	3	2	3	2	4	3	3	3	4	4
C	2	1	4	2	1	2	4	4	4	5	5	5	5	5	4	5	4	5	4	4	5	5	3	4	3	4	4	5	5	4	5	4	4
C	2	1	4	1	3	3	2	4	4	4	3	3	3	4	4	2	4	3	4	3	2	3	3	2	3	3	4	4	4	4	3	3	3
C	2	1	4	1	3	3	2	4	3	4	3	2	3	2	2	3	4	2	2	2	2	2	3	3	4	3	4	3	3	3	3	3	3
C	2	1	4	2	1	2	4	4	3	4	2	3	3	4	3	3	3	3	3	3	4	3	3	3	4	3	4	3	2	3	3	1	3
D	3	1	4	2	2	3	2	4	3	4	4	3	4	3	3	4	4	4	4	4	4	4	4	4	3	4	4	4	4	4	3	4	3
D	3	1	4	2	3	4	2	4	3	4	4	3	4	4	4	4	3	4	3	4	4	5	2	3	3	2	3	4	4	4	3	4	4
D	3	1	4	1	2	4	1	4	3	4	3	3	4	3	4	4	3	3	4	4	4	4	4	3	4	3	3	4	4	3	4	3	4
D	3	1	4	1	4	4	1	3	2	3	3	3	3	3	3	2	3	3	3	2	3	3	3	2	3	3	3	2	1	1	3	3	1
D	3	1	4	1	2	2	3	3	4	3	3	3	3	3	2	3	3	4	3	3	2	3	3	3	2	3	3	2	1	1	3	3	1
D	3	1	4	1	3	3	2	4	3	4	3	5	4	4	4	4	4	4	3	4	4	4	3	4	4	4	3	4	3	4	4	4	3
D	3	1	5	1	3	3	5	3	2	3	3	3	3	4	3	3	4	3	3	3	4	3	2	3	3	3	2	2	2	3	3	3	3
D	3	1	4	1	3	2	3	4	3	4	4	3	4	4	3	4	4	4	4	4	4	3	3	4	3	4	3	4	5	4	3	4	3
D	3	1	4	1	3	3	2	4	4	5	4	4	4	3	5	4	3	4	3	4	5	4	3	4	3	4	3	4	4	4	3	3	4
D	3	1	4	1	3	3	1	4	5	5	4	4	5	4	4	4	4	5	4	4	4	5	2	3	3	2	3	4	4	3	4	4	4
D	3	1	4	2	3	4	2	3	5	5	5	5	5	5	5	5	5	5	5	5	5	5	3	3	4	3	4	5	4	5	5	4	5
D	3	1	5	1	2	2	6	3	4	4	4	4	5	5	4	4	2	4	4	4	5	5	4	4	3	4	4	4	4	5	3	4	3
D	3	1	4	1	3	3	2	3	4	4	4	4	5	5	4	4	2	4	4	4	5	5	3	4	4	4	3	4	4	5	3	4	3
D	3	1	4	2	2	2	3	4	5	4	4	5	4	4	4	4	4	3	3	4	4	4	4	3	4	3	3	5	4	4	4	4	4
D	3	1	4	1	2	4	1	3	4	4	4	3	3	3	4	3	3	4	3	4	5	4	4	4	5	4	5	4	4	4	5	5	5
D	3	1	4	2	3	3	2	4	5	4	4	3	5	4	4	4	4	5	4	4	4	5	3	3	3	4	3	5	4	3	4	4	5
D	3	1	4	1	3	3	1	4	5	4	4	5	4	4	4	4	4	3	3	4	4	4	4	4	3	4	4	5	4	4	4	4	4
D	3	1	4	1	2	2	3	2	3	4	3	3	3	3	2	3	3	3	3	3	3	3	4	3	3	3	3	5	4	4	4	4	4
E	2	2	2	2	2	2	4	4	4	4	4	4	4	4	4	4	4	4	4	4	4	4	4	4	4	3	4	4	5	4	5	5	5
E	2	2	2	2	2	3	3	4	4	4	4	4	3	4	3	4	4	4	4	4	4	4	3	3	2	3	2	4	5	4	4	5	5
E	2	2	1	2	2	3	3	2	3	3	2	3	2	3	3	2	3	3	3	3	2	3	3	4	3	4	4	4	3	4	4	4	3
E	2	2	3	2	3	3	3	3	3	3	3	2	3	2	3	2	3	2	3	2	3	3	4	4	3	4	4	3	3	3	4	4	3
E	2	2	1	2	2	3	3	4	4	4	5	4	5	4	5	4	5	4	4	4	5	4	4	4	5	4	5	4	4	4	4	4	4
E	2	2	5	2	2	1	7	4	4	4	5	4	5	4	5	4	5	4	4	4	5	4	3	3	3	4	3	3	4	3	4	3	4
E	2	2	1	2	3	3	1	4	4	4	4	4	4	4	4	4	4	4	4	4	4	4	4	5	4	4	4	4	4	4	5	5	4
E	2	2	3	2	2	2	4	4	3	4	5	4	4	4	3	4	5	3	4	3	3	3	3	3	4	3	4	4	4	4	5	5	4
E	2	2	3	2	2	2	4	4	3	4	3	4	3	3	4	4	4	3	3	4	3	3	3	4	3	4	3	4	4	4	5	5	4
E	2	2	5	2	2	2	6	4	3	4	3	3	4	4	3	4	3	4	3	4	3	4	4	3	4	3	3	3	3	3	4	4	3
E	2	2	1	2	2	2	4	2	3	2	2	2	2	3	3	3	2	2	3	2	3	3	2	3	3	2	3	3	3	3	4	4	3
E	2	2	5	2	2	3	5	4	4	4	4	4	4	4	4	4	4	4	4	4	4	4	3	4	4	4	3	4	4	4	5	4	5
E	2	2	1	2	3	3	3	5	5	4	5	4	5	4	5	5	4	4	5	4	5	4	3	3	4	3	4	3	4	5	4	4	4
E	2	2	2	2	2	2	4	3	2	3	2	3	2	3	3	2	3	2	3	3	2	2	4	3	3	4	4	3	3	3	4	4	4
E	2	2	1	2	3	3	1	3	3	3	3	3	3	3	3	3	3	3	3	3	3	3	3	3	4	3	4	3	3	3	3	4	3
F	1	1	4	1	3	3	2	4	4	4	4	3	4	3	4	3	4	4	4	4	3	3	3	4	3	4	3	4	3	4	3	4	4
F	1	1	4	1	3	4	2	5	4	5	4	5	4	5	4	3	4	3	4	4	4	3	4	4	3	4	4	4	5	4	3	4	4
F	1	1	1	2	3	3	3	4	4	4	4	4	4	4	4	4	4	4	4	4	4	4	3	3	3	4	3	4	5	4	3	4	4
F	1	1	4	2	2	2	2	4	5	4	4	5	5	4	4	4	4	4	4	4	4	4	3	4	4	4	3	4	3	4	5	4	3
F	1	1	5	1	3	1	5	4	4	4	4	4	4	4	4	4	4	4	4	4	4	4	4	3	4	3	3	4	3	4	3	5	4
F	1	1	4	2	2	2	4	5	3	4	4	3	4	4	4	4	3	4	3	4	3	4	4	4	5	4	5	4	3	4	4	3	4
F	1	1	3	2	3	3	3	4	4	4	4	5	4	5	4	5	4	4	4	4	4	4	4	4	4	3	4	4	4	5	4	3	4
F	1	1	4	2	2	2	4	4	4	4	4	4	4	4	4	4	4	4	4	4	4	4	3	4	3	4	4	4	3	4	4	3	4
F	1	1	5	1	3	2	5	4	4	4	5	5	4	4	4	3	4	4	4	4	4	4	4	3	3	4	3	5	4	4	5	5	4
F	1	1	3	2	3	3	3	4	4	4	5	5	4	4	4	3	4	4	4	4	4	4	3	3	2	3	2	5	4	4	5	5	4
F	1	1	4	1	3	3	3	4	4	4	5	5	4	4	4	3	4	4	4	4	4	4	4	5	4	4	4	5	4	4	5	5	4
F	1	1	1	2	2	2	4	4	4	4	5	5	4	4	4	3	4	4	4	4	4	4	3	3	4	3	4	5	4	4	5	5	4
F	1	1	4	1	3	3	2	4	4	4	5	5	4	4	4	3	4	4	4	4	4	4	2	3	3	2	3	5	4	4	5	5	4
F	1	1	4	2	2	2	4	4	4	4	5	5	4	4	4	3	4	4	4	4	4	4	3	3	4	3	4	5	4	4	5	5	4
G	4	1	1	2	2	2	4	3	4	3	4	3	4	4	4	4	3	4	3	4	3	4	4	3	4	3	3	4	3	4	3	3	3
G	4	1	3	1	3	3	3	3	3	3	3	4	4	4	4	4	4	4	3	4	4	3	2	3	3	2	3	3	3	3	4	4	3
G	4	1	1	1	2	2	4	3	3	3	4	4	3	3	3	4	3	4	3	4	4	3	3	4	3	4	3	3	3	2	3	4	4
G	4	1	4	1	3	4	2	3	3	3	4	4	4	3	3	4	3	4	4	3	4	3	4	3	4	3	3	3	3	3	4	4	4
G	4	1	5	2	2	3	5	3	3	3	4	4	3	4	4	4	4	4	3	4	4	5	4	4	3	4	4	5	4	5	4	4	4
G	4	1	2	1	3	3	3	4	3	4	4	4	4	3	4	4	4	4	3	3	4	4	3	3	2	3	2	2	2	3	4	4	3
G	4	1	3	1	3	3	3	3	3	2	3	3	2	3	3	3	3	3	3	3	3	3	3	4	3	4	3	2	3	3	4	3	3
G	4	1	5	2	2	2	6	3	3	4	3	4	3	3	3	3	3	3	3	3	3	3	4	4	3	4	4	3	3	3	4	3	4
G	4	1	3	2	2	2	4	4	3	4	3	4	3	3	3	3	3	3	3	3	3	3	3	4	4	4	3	3	3	3	4	4	3
G	4	1	2	2	3	3	3	3	3	3	3	4	4	4	4	4	4	3	3	3	4	3	3	3	2	3	3	3	3	2	4	4	4
G	4	1	2	1	3	3	3	3	2	2	3	3	2	3	3	3	3	3	3	3	3	3	3	4	4	4	3	2	3	3	3	4	3
G	4	1	4	1	2	3	3	3	3	4	4	4	3	3	4	4	4	5	4	4	4	4	4	4	3	4	4	5	4	5	5	5	4
G	4	1	2	2	2	2	4	2	3	2	3	3	2	3	3	3	3	3	3	3	3	3	3	3	4	3	4	2	3	3	4	3	3
G	4	1	1	1	3	3	3	3	3	3	3	4	4	4	4	4	4	3	3	3	4	3	3	3	3	4	3	3	3	2	4	4	4
G	4	1	1	2	2	2	4	3	3	3	3	4	4	4	4	4	4	3	3	3	4	3	4	4	4	3	4	3	3	2	4	4	4
G	4	1	2	1	3	4	2	3	3	3	3	3	3	3	3	3	3	3	3	3	3	3	3	3	4	3	3	2	2	3	4	4	3
G	4	1	3	1	3	3	3	3	3	4	5	4	3	4	4	4	4	4	3	4	4	3	3	4	3	4	4	5	4	5	5	4	4
